# Supplementary material for: Biases and blind spots in the global research agenda on metallic pollution and bees
Source: Naturwissenschaften. 2026 Jun 8;113(4):70. doi: 10.1007/s00114-026-02125-z (PMC13246874; doi:10.1007/s00114-026-02125-z)
Supplement: Supplementary file 1 — Supplementary Material 1 [file 114_2026_2125_MOESM1_ESM.xlsx]

## Sheet: Chi_square_test
Chi_square	df	p_value
346.127	189	2.4767e-11

## Sheet: Eigenvalues_CA
Dimension	Eigenvalue	Percent_Inertia	Cumulative_Percent
dim 1	0.334862	40.1493	40.1493
dim 2	0.155469	18.6404	58.7897
dim 3	0.105731	12.677	71.4667
dim 4	0.0924948	11.09	82.5566
dim 5	0.0566625	6.79372	89.3504
dim 6	0.0398759	4.78105	94.1314
dim 7	0.0292072	3.50189	97.6333
dim 8	0.0137623	1.65007	99.2834
dim 9	0.00597694	0.716624	100

## Sheet: Metal_contributions
Metal	Dim1_Contribution	Dim2_Contribution
Ag	0.589006	6.66087
Al	0.00781388	1.23889
As	4.14475	0.536271
B	0.145933	0.0500281
Cd	2.61177	11.404
Ce	0.162314	2.85939
Cr	0.00314262	2.44982
Cu	12.3426	2.0392
Fe	0.0395386	0.683953
Hg	65.5979	1.53313
K	0.564292	4.42784
Li	3.69957	2.92908
Mg	0.564292	4.42784
Mn	0.324627	5.71878
Mo	1.19275	0.431183
Ni	3.38575	26.567
Pb	0.507118	9.52023
Pt	0.456377	2.59545
Sb	0.564292	4.42784
Se	0.129623	0.207811
Ti	2.48282	1.46259
Zn	0.48368	7.8288

## Sheet: Impact_contributions
Impact	Dim1_Contribution	Dim2_Contribution
behaviour	15.8726	57.8247
citology_histology	5.65236	0.220517
colony	0.187267	2.98758
microbiome	0.368498	0.913476
mortality	11.7674	31.0704
phenotype	0.290474	1.76948
physiology	62.5209	1.37169
reproduction	0.296248	1.14449
Three	1.10026	0.140256
Two	1.94399	2.55743
